# Supplementary material for: A novel stratification framework for predicting outcome in patients with prostate cancer
Source: Br J Cancer. 2020 Mar 20;122(10):1467–76. doi: 10.1038/s41416-020-0799-5 (PMC7217762; doi:10.1038/s41416-020-0799-5)
Supplement: Supplementary file 2 — Data Set 1 [file 41416_2020_799_MOESM2_ESM.xlsx]

## Sheet: LPD2
Gene	Direction	Description
KRT13	+	keratin 13 [Source:HGNC Symbol;Acc:HGNC:6415]
TGM4	+	transglutaminase 4 [Source:HGNC Symbol;Acc:HGNC:11780]

## Sheet: LPD3
Gene	Direction	Description
CSGALNACT1	+	chondroitin sulfate N-acetylgalactosaminyltransferase 1 [Source:HGNC Symbol;Acc:HGNC:24290]
ERG	+	ERG, ETS transcription factor [Source:HGNC Symbol;Acc:HGNC:3446]
GHR	+	growth hormone receptor [Source:HGNC Symbol;Acc:HGNC:4263]
GUCY1A3	+	guanylate cyclase 1 soluble subunit alpha [Source:HGNC Symbol;Acc:HGNC:4685]
HDAC1	+	histone deacetylase 1 [Source:HGNC Symbol;Acc:HGNC:4852]
ITPR3	+	inositol 1,4,5-trisphosphate receptor type 3 [Source:HGNC Symbol;Acc:HGNC:6182]
PLA2G7	+	phospholipase A2 group VII [Source:HGNC Symbol;Acc:HGNC:9040]

## Sheet: LPD5
Gene	Direction	Description
ABHD2	+	abhydrolase domain containing 2 [Source:HGNC Symbol;Acc:HGNC:18717]
ACAD8	+	acyl-CoA dehydrogenase family member 8 [Source:HGNC Symbol;Acc:HGNC:87]
ACLY	+	ATP citrate lyase [Source:HGNC Symbol;Acc:HGNC:115]
ALCAM	+	activated leukocyte cell adhesion molecule [Source:HGNC Symbol;Acc:HGNC:400]
ALDH6A1	+	aldehyde dehydrogenase 6 family member A1 [Source:HGNC Symbol;Acc:HGNC:7179]
ALOX15B	+	arachidonate 15-lipoxygenase, type B [Source:HGNC Symbol;Acc:HGNC:434]
ARHGEF7	+	Rho guanine nucleotide exchange factor 7 [Source:HGNC Symbol;Acc:HGNC:15607]
AUH	+	AU RNA binding methylglutaconyl-CoA hydratase [Source:HGNC Symbol;Acc:HGNC:890]
BBS4	+	Bardet-Biedl syndrome 4 [Source:HGNC Symbol;Acc:HGNC:969]
C1orf115	+	chromosome 1 open reading frame 115 [Source:HGNC Symbol;Acc:HGNC:25873]
CAMKK2	+	calcium/calmodulin dependent protein kinase kinase 2 [Source:HGNC Symbol;Acc:HGNC:1470]
COG5	+	component of oligomeric golgi complex 5 [Source:HGNC Symbol;Acc:HGNC:14857]
CPEB3	+	cytoplasmic polyadenylation element binding protein 3 [Source:HGNC Symbol;Acc:HGNC:21746]
CYP2J2	+	cytochrome P450 family 2 subfamily J member 2 [Source:HGNC Symbol;Acc:HGNC:2634]
DHRS3	-	dehydrogenase/reductase 3 [Source:HGNC Symbol;Acc:HGNC:17693]
DHX32	+	DEAH-box helicase 32 (putative) [Source:HGNC Symbol;Acc:HGNC:16717]
EHHADH	+	enoyl-CoA hydratase and 3-hydroxyacyl CoA dehydrogenase [Source:HGNC Symbol;Acc:HGNC:3247]
ELOVL2	+	ELOVL fatty acid elongase 2 [Source:HGNC Symbol;Acc:HGNC:14416]
ERG	-	ERG, ETS transcription factor [Source:HGNC Symbol;Acc:HGNC:3446]
EXTL2	+	exostosin like glycosyltransferase 2 [Source:HGNC Symbol;Acc:HGNC:3516]
F3	-	coagulation factor III, tissue factor [Source:HGNC Symbol;Acc:HGNC:3541]
FAM111A	+	family with sequence similarity 111 member A [Source:HGNC Symbol;Acc:HGNC:24725]
GATA3	-	GATA binding protein 3 [Source:HGNC Symbol;Acc:HGNC:4172]
GLUD1	+	glutamate dehydrogenase 1 [Source:HGNC Symbol;Acc:HGNC:4335]
GNMT	+	glycine N-methyltransferase [Source:HGNC Symbol;Acc:HGNC:4415]
HES1	-	hes family bHLH transcription factor 1 [Source:HGNC Symbol;Acc:HGNC:5192]
HPGD	+	hydroxyprostaglandin dehydrogenase 15-(NAD) [Source:HGNC Symbol;Acc:HGNC:5154]
KHDRBS3	-	KH RNA binding domain containing, signal transduction associated 3 [Source:HGNC Symbol;Acc:HGNC:18117]
LAMB2	-	laminin subunit beta 2 [Source:HGNC Symbol;Acc:HGNC:6487]
LAMC2	-	laminin subunit gamma 2 [Source:HGNC Symbol;Acc:HGNC:6493]
MIPEP	+	mitochondrial intermediate peptidase [Source:HGNC Symbol;Acc:HGNC:7104]
MON1B	+	MON1 homolog B, secretory trafficking associated [Source:HGNC Symbol;Acc:HGNC:25020]
NANS	+	N-acetylneuraminate synthase [Source:HGNC Symbol;Acc:HGNC:19237]
NAT1	+	N-acetyltransferase 1 [Source:HGNC Symbol;Acc:HGNC:7645]
NCAPD3	+	non-SMC condensin II complex subunit D3 [Source:HGNC Symbol;Acc:HGNC:28952]
PDE8B	-	phosphodiesterase 8B [Source:HGNC Symbol;Acc:HGNC:8794]
PPFIBP2	+	PPFIA binding protein 2 [Source:HGNC Symbol;Acc:HGNC:9250]
PTK7	-	protein tyrosine kinase 7 (inactive) [Source:HGNC Symbol;Acc:HGNC:9618]
PTPN13	+	protein tyrosine phosphatase, non-receptor type 13 [Source:HGNC Symbol;Acc:HGNC:9646]
PTPRM	+	protein tyrosine phosphatase, receptor type M [Source:HGNC Symbol;Acc:HGNC:9675]
RAB27A	+	RAB27A, member RAS oncogene family [Source:HGNC Symbol;Acc:HGNC:9766]
REPS2	+	RALBP1 associated Eps domain containing 2 [Source:HGNC Symbol;Acc:HGNC:9963]
RFX3	+	regulatory factor X3 [Source:HGNC Symbol;Acc:HGNC:9984]
SCIN	+	scinderin [Source:HGNC Symbol;Acc:HGNC:21695]
SLC1A1	+	solute carrier family 1 member 1 [Source:HGNC Symbol;Acc:HGNC:10939]
SLC4A4	+	solute carrier family 4 member 4 [Source:HGNC Symbol;Acc:HGNC:11030]
SMPDL3A	+	sphingomyelin phosphodiesterase acid like 3A [Source:HGNC Symbol;Acc:HGNC:17389]
SORL1	-	sortilin related receptor 1 [Source:HGNC Symbol;Acc:HGNC:11185]
STXBP6	+	syntaxin binding protein 6 [Source:HGNC Symbol;Acc:HGNC:19666]
SYTL2	+	synaptotagmin like 2 [Source:HGNC Symbol;Acc:HGNC:15585]
TBPL1	+	TATA-box binding protein like 1 [Source:HGNC Symbol;Acc:HGNC:11589]
TFF3	+	trefoil factor 3 [Source:HGNC Symbol;Acc:HGNC:11757]
TRIM29	-	tripartite motif containing 29 [Source:HGNC Symbol;Acc:HGNC:17274]
TUBB2A	+	tubulin beta 2A class IIa [Source:HGNC Symbol;Acc:HGNC:12412]
YIPF1	+	Yip1 domain family member 1 [Source:HGNC Symbol;Acc:HGNC:25231]
ZNF516	-	zinc finger protein 516 [Source:HGNC Symbol;Acc:HGNC:28990]

## Sheet: LPD6
Gene	Direction	Description
CCL2	+	C-C motif chemokine ligand 2 [Source:HGNC Symbol;Acc:HGNC:10618]
CFB	+	complement factor B [Source:HGNC Symbol;Acc:HGNC:1037]
CFTR	+	cystic fibrosis transmembrane conductance regulator [Source:HGNC Symbol;Acc:HGNC:1884]
CXCL2	+	C-X-C motif chemokine ligand 2 [Source:HGNC Symbol;Acc:HGNC:4603]
IFI16	+	interferon gamma inducible protein 16 [Source:HGNC Symbol;Acc:HGNC:5395]
LCN2	+	lipocalin 2 [Source:HGNC Symbol;Acc:HGNC:6526]
LTF	+	lactotransferrin [Source:HGNC Symbol;Acc:HGNC:6720]
LXN	+	latexin [Source:HGNC Symbol;Acc:HGNC:13347]
TFRC	+	transferrin receptor [Source:HGNC Symbol;Acc:HGNC:11763]

## Sheet: LPD7
Gene	Direction	Description	Function	Genome loc	Expression loc
ACTG2	-	actin, gamma 2, smooth muscle, enteric [Source:HGNC Symbol;Acc:HGNC:145]	Cytoskeletal component, involved in cell motility - expression is actually widespread.	2p13.1	Testis, prostate
ACTN1	-	actinin alpha 1 [Source:HGNC Symbol;Acc:HGNC:163]	Alpha actinin is an actin-binding protein with multiple roles in different cell types. In nonmuscle cells, the cytoskeletal isoform is found along microfilament bundles and adherens-type junctions, where it is involved in binding actin to the membrane. In contrast, skeletal, cardiac, and smooth muscle isoforms are localized to the Z-disc and analogous dense bodies, where they help anchor the myof…	14q24.1	Prostate, others
ADAMTS1	-	ADAM metallopeptidase with thrombospondin type 1 motif 1 [Source:HGNC Symbol;Acc:HGNC:217]	Secreted metalloproteinase that cleaves proteoglycans and also is anti-angiogenic	21q21.3	Widespread
ANPEP	-	alanyl aminopeptidase, membrane [Source:HGNC Symbol;Acc:HGNC:500]	Aminopeptidase N; CD13. Cell surface enzyme; Role in digestion of peptides generated by other proteases	15q26.1	Liver, prostate
ARMCX1	-	armadillo repeat containing, X-linked 1 [Source:HGNC Symbol;Acc:HGNC:18073]	Arm protein lost on chromosome X (ALEX); Tumour suppressor; transmembrane protein, N-terminal transmembrane domain and 2 Arm repeats.	Xq22.1	widespread
AZGP1	-	alpha-2-glycoprotein 1, zinc-binding [Source:HGNC Symbol;Acc:HGNC:910]	Soluble protein linked to lipolysis and promotion of cachexia	7q22.1	Liver, prostate
C7	-	complement C7 [Source:HGNC Symbol;Acc:HGNC:1346]	Complement system activation, component of the membrane attach complex; potential link to adhesion via vitronectin receptor	5p13.1
CD44	-	CD44 molecule (Indian blood group) [Source:HGNC Symbol;Acc:HGNC:1681]	Adhesion receptor, binds to hyaluronan; splice variants linked to metastasis	11p13	widespread, BMDCs
CHRDL1	-	chordin like 1 [Source:HGNC Symbol;Acc:HGNC:29861]	Antagonist of bone morphogenetic protein 4 (BMP4); regulation of angiogenesis by suppressing BMP4	Xq23
CNN1	-	calponin 1 [Source:HGNC Symbol;Acc:HGNC:2155]	Actin-binding protein; calponin 1 functions as an inhibitory regulator of smooth muscle contractility through inhibiting actomyosin interactions	19p13.2		CYTOSKELETON		Cytoskeleton					11
CRISPLD2	-	cysteine rich secretory protein LCCL domain containing 2 [Source:HGNC Symbol;Acc:HGNC:25248]	Secretory protein; aka late gestation lung-1. Involved in regulation of cell migration	16q24.1	Prostate	ADHESION, INTEGRINS AND EXTRACELLULAR MATRIX		Adhesion, integrins and ECM					9
CSRP1	-	cysteine and glycine rich protein 1 [Source:HGNC Symbol;Acc:HGNC:2469]	Member of the CSRP family of LIM domain proteins; regulation of development and cellular differentiation; role in Wnt signalling	1q32.1		TRANSCRIPTION FACTORS AND TRANSLATION REGULATORS		Transcription factors or translation regulators					9
CYP27A1	-	cytochrome P450 family 27 subfamily A member 1 [Source:HGNC Symbol;Acc:HGNC:2605]	Cytochrome P450 oxidase; Mitochondrial; metabolism of cholesterol and vitamin D3	2q35	Liver, lung	SIGNALLING		Cytokines and signalling machinery					10
CYR61	-	cysteine rich angiogenic inducer 61 [Source:HGNC Symbol;Acc:HGNC:2654]	CCN1; ECM-associated protein, angiogenesis inducer	1q22.3	SMCs	ION CHANNEL RELATED		Ion channels					1
DES	-	desmin [Source:HGNC Symbol;Acc:HGNC:2770]	Intermediate filament protein in muscle cells	2q35	Smooth muscle, heart, prostate	ANGIOGENESIS		Angiogenesis regulators					3
EGR1	-	early growth response 1 [Source:HGNC Symbol;Acc:HGNC:3238]	Transcription factor, Zn-finger protein	5q31.2	widespread	Others							8
ETS2	-	ETS proto-oncogene 2, transcription factor [Source:HGNC Symbol;Acc:HGNC:3489]	Transcription factor	21q22.2	widespread
F5	+	coagulation factor V [Source:HGNC Symbol;Acc:HGNC:3542]	Coagulation cascade, thrombin activated plasma protein;	1q24.2	Liver
FBLN1	-	fibulin 1 [Source:HGNC Symbol;Acc:HGNC:3600]	Glycoprotein found in ECM, associated with fibronectin, versican, nidogen; also binds ADAMTS1	22q13.31	widespread
FERMT2	-	fermitin family member 2 [Source:HGNC Symbol;Acc:HGNC:15767]	Pleckstrin homology domain-containing family C member 1; ECM protein that regulates cell shape	14q22.1	widespread
FHL2	-	four and a half LIM domains 2 [Source:HGNC Symbol;Acc:HGNC:3703]	Multiple functions, binding transcription factors, also linked to presenillin; associates with AR and regulated by Aandrogen	2q12	widespread
FLNA	-	filamin A [Source:HGNC Symbol;Acc:HGNC:3754]	Integrin-binding, actin-binding protein in volved in control of cytoskeletal architecture	Xq28	Prostate, + widespread
FXYD6	-	FXYD domain containing ion transport regulator 6 [Source:HGNC Symbol;Acc:HGNC:4030]	Ion transport regulator	11q23.3
FZD7	-	frizzled class receptor 7 [Source:HGNC Symbol;Acc:HGNC:4045]	Wnt receptor	2q33.1	Cerebellum, prostate
ITGA5	-	integrin subunit alpha 5 [Source:HGNC Symbol;Acc:HGNC:6141]	Cell adhesion; with integrin beta 1 constitutes fibronectin receptor; involved in adhesion, migration, signalling	12q13.13	Widepread
ITM2C	-	integral membrane protein 2C [Source:HGNC Symbol;Acc:HGNC:6175]	Negative regulator of amyloid peptide generation	2q37.1	widespread
JAM3	-	junctional adhesion molecule 3 [Source:HGNC Symbol;Acc:HGNC:15532]	Aka JAM-C; Cell-cell interactions via tight junctions; important in platelet-leukocyte interactions, via Mac-1	11q25	widespread
JUN	-	Jun proto-oncogene, AP-1 transcription factor subunit [Source:HGNC Symbol;Acc:HGNC:6204]	Transcription factor and proto-oncogene	1p32.1	widespread
KHDRBS3	+	KH RNA binding domain containing, signal transduction associated 3 [Source:HGNC Symbol;Acc:HGNC:18117]	RNA binding protein, role in alternative splicing, eg of VEGF, CD44	8q24.23
LMOD1	-	leiomodin 1 [Source:HGNC Symbol;Acc:HGNC:6647]	Smooth muscle actin and tropomyosin-binding	1q32.1
LPHN2	-	NA
MT1M	-	metallothionein 1M [Source:HGNC Symbol;Acc:HGNC:14296]	Heavy metal binding	16q13	Liver, pancreas, some prostate
MYH11	-	myosin heavy chain 11 [Source:HGNC Symbol;Acc:HGNC:7569]	Smooth muscle protein, actomyosin contractility	16p13.11	Prostate
MYL9	-	myosin light chain 9 [Source:HGNC Symbol;Acc:HGNC:15754]	Myosin light chain; cell/muscle contractility	20q11.23
NFIL3	-	nuclear factor, interleukin 3 regulated [Source:HGNC Symbol;Acc:HGNC:7787]	Transcription repressor, regulates circadian rhythm; activates IL3 expression	9q22.31	blood cells but also others, inc prostate
PARM1	-	prostate androgen-regulated mucin-like protein 1 [Source:HGNC Symbol;Acc:HGNC:24536]	Regulator of progesterone metabolism	4q13.3
PCP4	-	Purkinje cell protein 4 [Source:HGNC Symbol;Acc:HGNC:8742]	Interacts with calmodulin to modulate its function in signalling	21q22.2	brain, some prostate
PDK4	-	pyruvate dehydrogenase kinase 4 [Source:HGNC Symbol;Acc:HGNC:8812]	Mitochondrial enzyme regulates pyruvate dehydogenase, increases flux to Krebs cycle	7q21.3
PLAGL1	-	PLAG1 like zinc finger 1 [Source:HGNC Symbol;Acc:HGNC:9046]	Transcription factor, candidate tumour suppressor.	6q24.2	widesprad, some prostate
RAB27A	-	RAB27A, member RAS oncogene family [Source:HGNC Symbol;Acc:HGNC:9766]	Small GTPase, functions in protein transport and signal transduction	15q23.1	blood cells but also others, inc prostate
SERPINF1	-	serpin family F member 1 [Source:HGNC Symbol;Acc:HGNC:8824]	Pigment epithelium-derived factor; anti-tumourigenic, anti-angiogenic	17p13.3	Liver, some prostate
SNAI2	-	snail family transcriptional repressor 2 [Source:HGNC Symbol;Acc:HGNC:11094]	Zn finger transcription repressor of E-cadherin etc	8q11.21	some prostate
SORBS1	-	sorbin and SH3 domain containing 1 [Source:HGNC Symbol;Acc:HGNC:14565]	Sgnalling adaptor protein, regulating cell adhesion and growth factor signalling	10q24.1	widespread
SPARCL1	-	SPARC like 1 [Source:HGNC Symbol;Acc:HGNC:11220]	Secreted protein, binds ECM, affects cell adhesion	4q22.1	brain, widespread
SPOCK3	-	SPARC/osteonectin, cwcv and kazal like domains proteoglycan 3 [Source:HGNC Symbol;Acc:HGNC:13565]	Testican-3; Proteoglycan; Interferes with activation of pro-MMP2 by MT1-MMP, inhibiting invasion	4q32.3
SYNM	-	synemin [Source:HGNC Symbol;Acc:HGNC:24466]	Cytoskeleton, intermediate filament protein	15q26.3
TAGLN	-	transgelin [Source:HGNC Symbol;Acc:HGNC:11553]	Actin cross-linking protein	11q23.3	prostate
TCEAL2	-	transcription elongation factor A like 2 [Source:HGNC Symbol;Acc:HGNC:29818]	Transcription regulator	Xq22.1
TGFB3	-	transforming growth factor beta 3 [Source:HGNC Symbol;Acc:HGNC:11769]	Cytokine	14q24.3	widespread
TPM2	-	tropomyosin 2 (beta) [Source:HGNC Symbol;Acc:HGNC:12011]	Actin-binding protein in muscle and non-muscle cells; cytoarchitecture, regulates contraction	9p13.3	Muscle
VCL	-	vinculin [Source:HGNC Symbol;Acc:HGNC:12665]	Focal adhesion protein regulating integrin attachment to the actin cytoskeleton	10q22.2	widespread

## Sheet: LPD8
Gene	Direction	Description
ABCC4	-	ATP binding cassette subfamily C member 4 [Source:HGNC Symbol;Acc:HGNC:55]
ACAT2	-	acetyl-CoA acetyltransferase 2 [Source:HGNC Symbol;Acc:HGNC:94]
ARHGEF6	+	Rac/Cdc42 guanine nucleotide exchange factor 6 [Source:HGNC Symbol;Acc:HGNC:685]
ATP8A1	-	ATPase phospholipid transporting 8A1 [Source:HGNC Symbol;Acc:HGNC:13531]
AXL	+	AXL receptor tyrosine kinase [Source:HGNC Symbol;Acc:HGNC:905]
CANT1	-	calcium activated nucleotidase 1 [Source:HGNC Symbol;Acc:HGNC:19721]
CD83	+	CD83 molecule [Source:HGNC Symbol;Acc:HGNC:1703]
CDH1	-	cadherin 1 [Source:HGNC Symbol;Acc:HGNC:1748]
COL15A1	+	collagen type XV alpha 1 chain [Source:HGNC Symbol;Acc:HGNC:2192]
DCXR	-	dicarbonyl and L-xylulose reductase [Source:HGNC Symbol;Acc:HGNC:18985]
DHCR24	-	24-dehydrocholesterol reductase [Source:HGNC Symbol;Acc:HGNC:2859]
DHRS7	-	dehydrogenase/reductase 7 [Source:HGNC Symbol;Acc:HGNC:21524]
DPYSL3	+	dihydropyrimidinase like 3 [Source:HGNC Symbol;Acc:HGNC:3015]
EPB41L3	+	erythrocyte membrane protein band 4.1 like 3 [Source:HGNC Symbol;Acc:HGNC:3380]
FAM174B	-	family with sequence similarity 174 member B [Source:HGNC Symbol;Acc:HGNC:34339]
FAM189A2	-	family with sequence similarity 189 member A2 [Source:HGNC Symbol;Acc:HGNC:24820]
FBN1	+	fibrillin 1 [Source:HGNC Symbol;Acc:HGNC:3603]
FCHSD2	+	FCH and double SH3 domains 2 [Source:HGNC Symbol;Acc:HGNC:29114]
FHL1	+	four and a half LIM domains 1 [Source:HGNC Symbol;Acc:HGNC:3702]
FKBP4	-	FK506 binding protein 4 [Source:HGNC Symbol;Acc:HGNC:3720]
FOXA1	-	forkhead box A1 [Source:HGNC Symbol;Acc:HGNC:5021]
FXYD5	+	FXYD domain containing ion transport regulator 5 [Source:HGNC Symbol;Acc:HGNC:4029]
GNAO1	+	G protein subunit alpha o1 [Source:HGNC Symbol;Acc:HGNC:4389]
GOLM1	-	golgi membrane protein 1 [Source:HGNC Symbol;Acc:HGNC:15451]
GPX3	+	glutathione peroxidase 3 [Source:HGNC Symbol;Acc:HGNC:4555]
GTF3C1	-	general transcription factor IIIC subunit 1 [Source:HGNC Symbol;Acc:HGNC:4664]
HPN	-	hepsin [Source:HGNC Symbol;Acc:HGNC:5155]
IFI16	+	interferon gamma inducible protein 16 [Source:HGNC Symbol;Acc:HGNC:5395]
IRAK3	+	interleukin 1 receptor associated kinase 3 [Source:HGNC Symbol;Acc:HGNC:17020]
ITGA5	+	integrin subunit alpha 5 [Source:HGNC Symbol;Acc:HGNC:6141]
KIF5C	-	kinesin family member 5C [Source:HGNC Symbol;Acc:HGNC:6325]
KLK3	-	kallikrein related peptidase 3 [Source:HGNC Symbol;Acc:HGNC:6364]
LAPTM5	+	lysosomal protein transmembrane 5 [Source:HGNC Symbol;Acc:HGNC:29612]
MAP7	-	microtubule associated protein 7 [Source:HGNC Symbol;Acc:HGNC:6869]
MBOAT2	-	membrane bound O-acyltransferase domain containing 2 [Source:HGNC Symbol;Acc:HGNC:25193]
MFAP4	+	microfibrillar associated protein 4 [Source:HGNC Symbol;Acc:HGNC:7035]
MFGE8	+	milk fat globule-EGF factor 8 protein [Source:HGNC Symbol;Acc:HGNC:7036]
MIOS	-	meiosis regulator for oocyte development [Source:HGNC Symbol;Acc:HGNC:21905]
MLPH	-	melanophilin [Source:HGNC Symbol;Acc:HGNC:29643]
MMP2	+	matrix metallopeptidase 2 [Source:HGNC Symbol;Acc:HGNC:7166]
MYO5C	-	myosin VC [Source:HGNC Symbol;Acc:HGNC:7604]
NEDD4L	-	neural precursor cell expressed, developmentally down-regulated 4-like, E3 ubiquitin protein ligase [Source:HGNC Symbol;Acc:HGNC:7728]
PART1	-	prostate androgen-regulated transcript 1 (non-protein coding) [Source:HGNC Symbol;Acc:HGNC:17263]
PARVA	+	parvin alpha [Source:HGNC Symbol;Acc:HGNC:14652]
PDIA5	-	protein disulfide isomerase family A member 5 [Source:HGNC Symbol;Acc:HGNC:24811]
PIGH	-	phosphatidylinositol glycan anchor biosynthesis class H [Source:HGNC Symbol;Acc:HGNC:8964]
PLEKHO1	+	pleckstrin homology domain containing O1 [Source:HGNC Symbol;Acc:HGNC:24310]
PLSCR4	+	phospholipid scramblase 4 [Source:HGNC Symbol;Acc:HGNC:16497]
PMEPA1	-	prostate transmembrane protein, androgen induced 1 [Source:HGNC Symbol;Acc:HGNC:14107]
PRSS8	-	protease, serine 8 [Source:HGNC Symbol;Acc:HGNC:9491]
RFTN1	+	raftlin, lipid raft linker 1 [Source:HGNC Symbol;Acc:HGNC:30278]
SAMD4A	+	sterile alpha motif domain containing 4A [Source:HGNC Symbol;Acc:HGNC:23023]
SAMSN1	+	SAM domain, SH3 domain and nuclear localization signals 1 [Source:HGNC Symbol;Acc:HGNC:10528]
SEC23B	-	Sec23 homolog B, coat complex II component [Source:HGNC Symbol;Acc:HGNC:10702]
SERPINF1	+	serpin family F member 1 [Source:HGNC Symbol;Acc:HGNC:8824]
SLC43A1	-	solute carrier family 43 member 1 [Source:HGNC Symbol;Acc:HGNC:9225]
SPDEF	-	SAM pointed domain containing ETS transcription factor [Source:HGNC Symbol;Acc:HGNC:17257]
SPINT2	-	serine peptidase inhibitor, Kunitz type 2 [Source:HGNC Symbol;Acc:HGNC:11247]
STEAP4	-	STEAP4 metalloreductase [Source:HGNC Symbol;Acc:HGNC:21923]
TMPRSS2	-	transmembrane protease, serine 2 [Source:HGNC Symbol;Acc:HGNC:11876]
TRPM8	-	transient receptor potential cation channel subfamily M member 8 [Source:HGNC Symbol;Acc:HGNC:17961]
TSPAN1	-	tetraspanin 1 [Source:HGNC Symbol;Acc:HGNC:20657]
VCAM1	+	vascular cell adhesion molecule 1 [Source:HGNC Symbol;Acc:HGNC:12663]
WIPF1	+	WAS/WASL interacting protein family member 1 [Source:HGNC Symbol;Acc:HGNC:12736]
XBP1	-	X-box binding protein 1 [Source:HGNC Symbol;Acc:HGNC:12801]
ZYX	+	zyxin [Source:HGNC Symbol;Acc:HGNC:13200]
