# Supplementary material for: A novel stratification framework for predicting outcome in patients with prostate cancer
Source: Br J Cancer. 2020 Mar 20;122(10):1467–76. doi: 10.1038/s41416-020-0799-5 (PMC7217762; doi:10.1038/s41416-020-0799-5)
Supplement: Supplementary file 3 — Data Set 2 [file 41416_2020_799_MOESM3_ESM.xlsx]

## Sheet: LPD3
GO ID	Description	Gene Ratio	Background Ratio	P-value	P-adjust	Genes	Count
GO:0042517	positive regulation of tyrosine phosphorylation of Stat3 protein	2/7	37/16672	9.99386e-05	0.0204601	HDAC1/GHR	2
GO:0042516	regulation of tyrosine phosphorylation of Stat3 protein	2/7	43/16672	0.00013534	0.0204601	HDAC1/GHR	2
GO:0042503	tyrosine phosphorylation of Stat3 protein	2/7	44/16672	0.000141756	0.0204601	HDAC1/GHR	2
GO:0042531	positive regulation of tyrosine phosphorylation of STAT protein	2/7	59/16672	0.000255621	0.0229674	HDAC1/GHR	2
GO:0042509	regulation of tyrosine phosphorylation of STAT protein	2/7	67/16672	0.000329792	0.0229674	HDAC1/GHR	2
GO:0007260	tyrosine phosphorylation of STAT protein	2/7	71/16672	0.000370365	0.0229674	HDAC1/GHR	2
GO:0046427	positive regulation of JAK-STAT cascade	2/7	76/16672	0.000424339	0.0229674	HDAC1/GHR	2
GO:1904894	positive regulation of STAT cascade	2/7	76/16672	0.000424339	0.0229674	HDAC1/GHR	2
GO:0046425	regulation of JAK-STAT cascade	2/7	144/16672	0.00151223	0.0477497	HDAC1/GHR	2
GO:1904892	regulation of STAT cascade	2/7	144/16672	0.00151223	0.0477497	HDAC1/GHR	2
GO:0050731	positive regulation of peptidyl-tyrosine phosphorylation	2/7	162/16672	0.0019085	0.0477497	HDAC1/GHR	2
GO:0007259	JAK-STAT cascade	2/7	164/16672	0.00195528	0.0477497	HDAC1/GHR	2
GO:0097696	STAT cascade	2/7	164/16672	0.00195528	0.0477497	HDAC1/GHR	2
GO:0050796	regulation of insulin secretion	2/7	168/16672	0.00205048	0.0477497	ITPR3/HDAC1	2
GO:0090276	regulation of peptide hormone secretion	2/7	194/16672	0.00272221	0.0477497	ITPR3/HDAC1	2
GO:0030073	insulin secretion	2/7	196/16672	0.00277766	0.0477497	ITPR3/HDAC1	2
GO:0002791	regulation of peptide secretion	2/7	199/16672	0.00286184	0.0477497	ITPR3/HDAC1	2
GO:0090087	regulation of peptide transport	2/7	201/16672	0.00291863	0.0477497	ITPR3/HDAC1	2
GO:0050730	regulation of peptidyl-tyrosine phosphorylation	2/7	214/16672	0.00330075	0.0477497	HDAC1/GHR	2
GO:0019932	second-messenger-mediated signaling	2/7	234/16672	0.0039323	0.0477497	ITPR3/GUCY1A3	2
GO:0030072	peptide hormone secretion	2/7	234/16672	0.0039323	0.0477497	ITPR3/HDAC1	2
GO:0002790	peptide secretion	2/7	241/16672	0.00416574	0.0477497	ITPR3/HDAC1	2
GO:0072567	chemokine (C-X-C motif) ligand 2 production	1/7	10/16672	0.00419186	0.0477497	HDAC1	1
GO:2000674	regulation of type B pancreatic cell apoptotic process	1/7	10/16672	0.00419186	0.0477497	HDAC1	1
GO:0046883	regulation of hormone secretion	2/7	246/16672	0.00433639	0.0477497	ITPR3/HDAC1	2
GO:0006105	succinate metabolic process	1/7	11/16672	0.00461022	0.0477497	GHR	1
GO:0006600	creatine metabolic process	1/7	11/16672	0.00461022	0.0477497	GHR	1
GO:0010870	positive regulation of receptor biosynthetic process	1/7	11/16672	0.00461022	0.0477497	HDAC1	1
GO:0034374	low-density lipoprotein particle remodeling	1/7	11/16672	0.00461022	0.0477497	PLA2G7	1
GO:0042977	activation of JAK2 kinase activity	1/7	11/16672	0.00461022	0.0477497	GHR	1
GO:0097050	type B pancreatic cell apoptotic process	1/7	11/16672	0.00461022	0.0477497	HDAC1	1
GO:0015833	peptide transport	2/7	256/16672	0.00468743	0.0477497	ITPR3/HDAC1	2
GO:0006107	oxaloacetate metabolic process	1/7	12/16672	0.00502842	0.0477497	GHR	1
GO:0043922	negative regulation by host of viral transcription	1/7	12/16672	0.00502842	0.0477497	HDAC1	1
GO:0060766	negative regulation of androgen receptor signaling pathway	1/7	12/16672	0.00502842	0.0477497	HDAC1	1
GO:0042886	amide transport	2/7	276/16672	0.00542813	0.0477497	ITPR3/HDAC1	2
GO:0042976	activation of Janus kinase activity	1/7	13/16672	0.00544648	0.0477497	GHR	1
GO:0061029	eyelid development in camera-type eye	1/7	13/16672	0.00544648	0.0477497	HDAC1	1
GO:0072350	tricarboxylic acid metabolic process	1/7	13/16672	0.00544648	0.0477497	GHR	1
GO:0003188	heart valve formation	1/7	14/16672	0.00586438	0.0477497	ERG	1
GO:0045986	negative regulation of smooth muscle contraction	1/7	14/16672	0.00586438	0.0477497	GUCY1A3	1
GO:0060397	JAK-STAT cascade involved in growth hormone signaling pathway	1/7	14/16672	0.00586438	0.0477497	GHR	1
GO:0046879	hormone secretion	2/7	288/16672	0.00589705	0.0477497	ITPR3/HDAC1	2
GO:0048714	positive regulation of oligodendrocyte differentiation	1/7	15/16672	0.00628214	0.0477497	HDAC1	1
GO:0050651	dermatan sulfate proteoglycan biosynthetic process	1/7	15/16672	0.00628214	0.0477497	CSGALNACT1	1
GO:0060788	ectodermal placode formation	1/7	15/16672	0.00628214	0.0477497	HDAC1	1
GO:0071697	ectodermal placode morphogenesis	1/7	15/16672	0.00628214	0.0477497	HDAC1	1
GO:0090026	positive regulation of monocyte chemotaxis	1/7	15/16672	0.00628214	0.0477497	PLA2G7	1
GO:0009914	hormone transport	2/7	298/16672	0.00630173	0.0477497	ITPR3/HDAC1	2
GO:0031000	response to caffeine	1/7	16/16672	0.00669974	0.0477497	HDAC1	1
GO:0042523	positive regulation of tyrosine phosphorylation of Stat5 protein	1/7	16/16672	0.00669974	0.0477497	GHR	1
GO:0050655	dermatan sulfate proteoglycan metabolic process	1/7	16/16672	0.00669974	0.0477497	CSGALNACT1	1
GO:0071696	ectodermal placode development	1/7	16/16672	0.00669974	0.0477497	HDAC1	1
GO:0006103	2-oxoglutarate metabolic process	1/7	18/16672	0.0075345	0.0477497	GHR	1
GO:2000757	negative regulation of peptidyl-lysine acetylation	1/7	18/16672	0.0075345	0.0477497	HDAC1	1
GO:0030828	positive regulation of cGMP biosynthetic process	1/7	19/16672	0.00795165	0.0477497	GUCY1A3	1
GO:0042522	regulation of tyrosine phosphorylation of Stat5 protein	1/7	19/16672	0.00795165	0.0477497	GHR	1
GO:0010869	regulation of receptor biosynthetic process	1/7	20/16672	0.00836865	0.0477497	HDAC1	1
GO:0036296	response to increased oxygen levels	1/7	20/16672	0.00836865	0.0477497	HDAC1	1
GO:0043586	tongue development	1/7	20/16672	0.00836865	0.0477497	HDAC1	1
GO:0045932	negative regulation of muscle contraction	1/7	20/16672	0.00836865	0.0477497	GUCY1A3	1
GO:0055093	response to hyperoxia	1/7	20/16672	0.00836865	0.0477497	HDAC1	1
GO:0071677	positive regulation of mononuclear cell migration	1/7	20/16672	0.00836865	0.0477497	PLA2G7	1
GO:0090025	regulation of monocyte chemotaxis	1/7	20/16672	0.00836865	0.0477497	PLA2G7	1
GO:0007596	blood coagulation	2/7	350/16672	0.00860669	0.0477497	ITPR3/HDAC1	2
GO:0006346	methylation-dependent chromatin silencing	1/7	21/16672	0.00878551	0.0477497	HDAC1	1
GO:0030825	positive regulation of cGMP metabolic process	1/7	21/16672	0.00878551	0.0477497	GUCY1A3	1
GO:0060396	growth hormone receptor signaling pathway	1/7	21/16672	0.00878551	0.0477497	GHR	1
GO:0070932	histone H3 deacetylation	1/7	21/16672	0.00878551	0.0477497	HDAC1	1
GO:1901984	negative regulation of protein acetylation	1/7	21/16672	0.00878551	0.0477497	HDAC1	1
GO:0050817	coagulation	2/7	354/16672	0.00879773	0.0477497	ITPR3/HDAC1	2
GO:0006790	sulfur compound metabolic process	2/7	355/16672	0.0088458	0.0477497	CSGALNACT1/GHR	2
GO:0007599	hemostasis	2/7	355/16672	0.0088458	0.0477497	ITPR3/HDAC1	2
GO:0018108	peptidyl-tyrosine phosphorylation	2/7	356/16672	0.00889398	0.0477497	HDAC1/GHR	2
GO:0018212	peptidyl-tyrosine modification	2/7	358/16672	0.00899071	0.0477497	HDAC1/GHR	2
GO:0009081	branched-chain amino acid metabolic process	1/7	22/16672	0.00920221	0.0477497	GHR	1
GO:0030826	regulation of cGMP biosynthetic process	1/7	22/16672	0.00920221	0.0477497	GUCY1A3	1
GO:0042506	tyrosine phosphorylation of Stat5 protein	1/7	22/16672	0.00920221	0.0477497	GHR	1
GO:0071378	cellular response to growth hormone stimulus	1/7	22/16672	0.00920221	0.0477497	GHR	1
GO:0043921	modulation by host of viral transcription	1/7	23/16672	0.00961876	0.0477497	HDAC1	1
GO:0052472	modulation by host of symbiont transcription	1/7	23/16672	0.00961876	0.0477497	HDAC1	1
GO:0060765	regulation of androgen receptor signaling pathway	1/7	23/16672	0.00961876	0.0477497	HDAC1	1
GO:0050708	regulation of protein secretion	2/7	377/16672	0.00993368	0.0477497	ITPR3/HDAC1	2
GO:0007263	nitric oxide mediated signal transduction	1/7	24/16672	0.0100352	0.0477497	GUCY1A3	1
GO:0032800	receptor biosynthetic process	1/7	24/16672	0.0100352	0.0477497	HDAC1	1
GO:0032897	negative regulation of viral transcription	1/7	24/16672	0.0100352	0.0477497	HDAC1	1
GO:0034367	macromolecular complex remodeling	1/7	24/16672	0.0100352	0.0477497	PLA2G7	1
GO:0034368	protein-lipid complex remodeling	1/7	24/16672	0.0100352	0.0477497	PLA2G7	1
GO:0034369	plasma lipoprotein particle remodeling	1/7	24/16672	0.0100352	0.0477497	PLA2G7	1
GO:0052312	modulation of transcription in other organism involved in symbiotic interaction	1/7	24/16672	0.0100352	0.0477497	HDAC1	1
GO:1904037	positive regulation of epithelial cell apoptotic process	1/7	24/16672	0.0100352	0.0477497	HDAC1	1
GO:0015012	heparan sulfate proteoglycan biosynthetic process	1/7	25/16672	0.0104514	0.0481432	CSGALNACT1	1
GO:0030206	chondroitin sulfate biosynthetic process	1/7	25/16672	0.0104514	0.0481432	CSGALNACT1	1
GO:0034105	positive regulation of tissue remodeling	1/7	25/16672	0.0104514	0.0481432	ERG	1
GO:0001958	endochondral ossification	1/7	26/16672	0.0108675	0.0485117	CSGALNACT1	1
GO:0036075	replacement ossification	1/7	26/16672	0.0108675	0.0485117	CSGALNACT1	1
GO:0090075	relaxation of muscle	1/7	26/16672	0.0108675	0.0485117	GUCY1A3	1

## Sheet: LPD5
GO ID	Description	Gene Ratio	Background Ratio	P-value	P-adjust	Genes	Count
GO:0006631	fatty acid metabolic process	8/53	357/16672	1.56242e-05	0.0141404	EHHADH/ELOVL2/CYP2J2/AUH/HPGD/ALOX15B/ACLY/ACAD8	8
GO:0043651	linoleic acid metabolic process	3/53	17/16672	1.99889e-05	0.0141404	ELOVL2/CYP2J2/ALOX15B	3
GO:0009083	branched-chain amino acid catabolic process	3/53	19/16672	2.83563e-05	0.0141404	ALDH6A1/AUH/ACAD8	3
GO:0009081	branched-chain amino acid metabolic process	3/53	22/16672	4.47629e-05	0.0167413	ALDH6A1/AUH/ACAD8	3
GO:0051047	positive regulation of secretion	7/53	346/16672	0.000105878	0.0316787	RAB27A/SCIN/GATA3/SYTL2/ALOX15B/GLUD1/ARHGEF7	7

## Sheet: LPD6
GO ID	Description	Gene Ratio	Background Ratio	P-value	P-adjust	Genes	Count
GO:0006879	cellular iron ion homeostasis	3/9	48/16672	1.85871e-06	0.00118214	TFRC/LCN2/LTF	3
GO:0055072	iron ion homeostasis	3/9	71/16672	6.10405e-06	0.00194109	TFRC/LCN2/LTF	3
GO:0046916	cellular transition metal ion homeostasis	3/9	85/16672	1.05086e-05	0.00222782	TFRC/LCN2/LTF	3
GO:0019079	viral genome replication	3/9	106/16672	2.04092e-05	0.00314472	IFI16/CCL2/LTF	3
GO:0055076	transition metal ion homeostasis	3/9	113/16672	2.47226e-05	0.00314472	TFRC/LCN2/LTF	3
GO:0019058	viral life cycle	4/9	444/16672	5.62283e-05	0.00596019	IFI16/TFRC/CCL2/LTF	4
GO:0006875	cellular metal ion homeostasis	4/9	473/16672	7.19699e-05	0.00653898	TFRC/LCN2/CCL2/LTF	4
GO:0002573	myeloid leukocyte differentiation	3/9	184/16672	0.000105792	0.00841048	IFI16/TFRC/LTF	3
GO:0006959	humoral immune response	3/9	201/16672	0.000137464	0.00971409	CFB/CCL2/LTF	3
GO:0071622	regulation of granulocyte chemotaxis	2/9	37/16672	0.000170844	0.0108657	CCL2/CXCL2	2
GO:0045071	negative regulation of viral genome replication	2/9	49/16672	0.000300659	0.0165942	IFI16/LTF	2
GO:0031663	lipopolysaccharide-mediated signaling pathway	2/9	50/16672	0.000313099	0.0165942	CCL2/LTF	2
GO:0032496	response to lipopolysaccharide	3/9	298/16672	0.000438445	0.0210649	CCL2/CXCL2/LTF	3
GO:0002697	regulation of immune effector process	3/9	310/16672	0.000492155	0.0210649	CFB/TFRC/CCL2	3
GO:0002237	response to molecule of bacterial origin	3/9	311/16672	0.000496813	0.0210649	CCL2/CXCL2/LTF	3
GO:0035690	cellular response to drug	2/9	67/16672	0.000562426	0.0222993	TFRC/CCL2	2
GO:0030099	myeloid cell differentiation	3/9	331/16672	0.000596051	0.0222993	IFI16/TFRC/LTF	3
GO:0002690	positive regulation of leukocyte chemotaxis	2/9	78/16672	0.000761542	0.0233874	CCL2/CXCL2	2
GO:0002683	negative regulation of immune system process	3/9	363/16672	0.000779968	0.0233874	IFI16/CCL2/LTF	3
GO:0045069	regulation of viral genome replication	2/9	79/16672	0.000781103	0.0233874	IFI16/LTF	2
GO:0070098	chemokine-mediated signaling pathway	2/9	80/16672	0.000800907	0.0233874	CCL2/CXCL2	2
GO:0030593	neutrophil chemotaxis	2/9	82/16672	0.000841241	0.0233874	CCL2/CXCL2	2
GO:0030316	osteoclast differentiation	2/9	83/16672	0.000861771	0.0233874	TFRC/LTF	2
GO:1903901	negative regulation of viral life cycle	2/9	84/16672	0.000882543	0.0233874	IFI16/LTF	2
GO:1990266	neutrophil migration	2/9	88/16672	0.00096804	0.023655	CCL2/CXCL2	2
GO:0051346	negative regulation of hydrolase activity	3/9	394/16672	0.000989586	0.023655	IFI16/LXN/LTF	3
GO:0031349	positive regulation of defense response	3/9	396/16672	0.00100422	0.023655	IFI16/CCL2/LTF	3
GO:0002688	regulation of leukocyte chemotaxis	2/9	94/16672	0.0011035	0.0250652	CCL2/CXCL2	2
GO:0071621	granulocyte chemotaxis	2/9	97/16672	0.00117446	0.025444	CCL2/CXCL2	2
GO:0032680	regulation of tumor necrosis factor production	2/9	102/16672	0.00129751	0.025444	CCL2/LTF	2
GO:0048525	negative regulation of viral process	2/9	102/16672	0.00129751	0.025444	IFI16/LTF	2
GO:0032640	tumor necrosis factor production	2/9	104/16672	0.00134839	0.025444	CCL2/LTF	2
GO:1903555	regulation of tumor necrosis factor superfamily cytokine production	2/9	105/16672	0.00137419	0.025444	CCL2/LTF	2
GO:0002687	positive regulation of leukocyte migration	2/9	106/16672	0.00140022	0.025444	CCL2/CXCL2	2
GO:0097530	granulocyte migration	2/9	106/16672	0.00140022	0.025444	CCL2/CXCL2	2
GO:0071706	tumor necrosis factor superfamily cytokine production	2/9	109/16672	0.00147974	0.0256273	CCL2/LTF	2
GO:0002521	leukocyte differentiation	3/9	454/16672	0.0014909	0.0256273	IFI16/TFRC/LTF	3
GO:0050921	positive regulation of chemotaxis	2/9	117/16672	0.00170218	0.0284891	CCL2/CXCL2	2
GO:0046683	response to organophosphorus	2/9	129/16672	0.00206396	0.0336584	CCL2/CFTR	2
GO:0010212	response to ionizing radiation	2/9	141/16672	0.00245916	0.0391007	IFI16/CCL2	2
GO:0014074	response to purine-containing compound	2/9	143/16672	0.00252826	0.0392188	CCL2/CFTR	2
GO:0071222	cellular response to lipopolysaccharide	2/9	146/16672	0.00263361	0.0394113	CCL2/LTF	2
GO:0002685	regulation of leukocyte migration	2/9	147/16672	0.00266919	0.0394113	CCL2/CXCL2	2
GO:0043901	negative regulation of multi-organism process	2/9	150/16672	0.00277729	0.0394113	IFI16/LTF	2
GO:0097529	myeloid leukocyte migration	2/9	151/16672	0.00281378	0.0394113	CCL2/CXCL2	2
GO:0071219	cellular response to molecule of bacterial origin	2/9	152/16672	0.0028505	0.0394113	CCL2/LTF	2
GO:0002699	positive regulation of immune effector process	2/9	154/16672	0.00292462	0.0395757	TFRC/CCL2	2
GO:1903900	regulation of viral life cycle	2/9	171/16672	0.00359114	0.0471466	IFI16/LTF	2
GO:0071216	cellular response to biotic stimulus	2/9	172/16672	0.00363237	0.0471466	CCL2/LTF	2
GO:0050920	regulation of chemotaxis	2/9	178/16672	0.00388443	0.04941	CCL2/CXCL2	2

## Sheet: LPD7
GO ID	Description	Gene Ratio	Background Ratio	P-value	P-adjust	Genes	Count
GO:0031589	cell-substrate adhesion	11/49	301/16672	8.76593e-10	1.12116e-06	CYR61/SORBS1/ACTN1/FERMT2/ITGA5/VCL/FZD7/CD44/FLNA/FBLN1/JAM3	11
GO:0006936	muscle contraction	10/49	319/16672	2.42438e-08	1.55039e-05	SYNM/ACTG2/SORBS1/DES/MYH11/CNN1/TPM2/VCL/MYL9/LMOD1	10
GO:0003012	muscle system process	10/49	385/16672	1.41313e-07	6.02466e-05	SYNM/ACTG2/SORBS1/DES/MYH11/CNN1/TPM2/VCL/MYL9/LMOD1	10
GO:0034330	cell junction organization	8/49	246/16672	5.36453e-07	0.000171531	SORBS1/TGFB3/ACTN1/FERMT2/ITGA5/VCL/FLNA/SNAI2	8
GO:0034329	cell junction assembly	7/49	192/16672	1.37417e-06	0.000351511	SORBS1/ACTN1/FERMT2/ITGA5/VCL/FLNA/SNAI2	7
GO:2000811	negative regulation of anoikis	3/49	16/16672	1.30061e-05	0.00275849	PDK4/ITGA5/SNAI2	3
GO:0002576	platelet degranulation	5/49	107/16672	1.50973e-05	0.00275849	TGFB3/ACTN1/VCL/F5/FLNA	5
GO:0007160	cell-matrix adhesion	6/49	193/16672	2.05814e-05	0.00307155	SORBS1/ACTN1/FERMT2/VCL/CD44/JAM3	6
GO:0070527	platelet aggregation	4/49	56/16672	2.16138e-05	0.00307155	VCL/CSRP1/MYL9/FLNA	4
GO:0046890	regulation of lipid biosynthetic process	5/49	126/16672	3.32637e-05	0.00425443	CYR61/SORBS1/PDK4/EGR1/SNAI2	5
GO:2000209	regulation of anoikis	3/49	23/16672	4.05404e-05	0.00432756	PDK4/ITGA5/SNAI2	3
GO:0045216	cell-cell junction organization	6/49	218/16672	4.08091e-05	0.00432756	SORBS1/TGFB3/ACTN1/FERMT2/VCL/SNAI2	6
GO:0030198	extracellular matrix organization	7/49	330/16672	4.698e-05	0.00432756	CYR61/MYH11/CRISPLD2/ITGA5/CD44/FBLN1/JAM3	7
GO:0043062	extracellular structure organization	7/49	331/16672	4.78887e-05	0.00432756	CYR61/MYH11/CRISPLD2/ITGA5/CD44/FBLN1/JAM3	7
GO:0044319	wound healing, spreading of cells	3/49	26/16672	5.91492e-05	0.00432756	CYR61/ITGA5/FLNA	3
GO:0090505	epiboly involved in wound healing	3/49	26/16672	5.91492e-05	0.00432756	CYR61/ITGA5/FLNA	3
GO:0034109	homotypic cell-cell adhesion	4/49	74/16672	6.51322e-05	0.00432756	VCL/CSRP1/MYL9/FLNA	4
GO:0043276	anoikis	3/49	27/16672	6.64054e-05	0.00432756	PDK4/ITGA5/SNAI2	3
GO:0090504	epiboly	3/49	27/16672	6.64054e-05	0.00432756	CYR61/ITGA5/FLNA	3
GO:0007596	blood coagulation	7/49	350/16672	6.80958e-05	0.00432756	RAB27A/VCL/CSRP1/MYL9/F5/FLNA/FBLN1	7
GO:0050817	coagulation	7/49	354/16672	7.31324e-05	0.00432756	RAB27A/VCL/CSRP1/MYL9/F5/FLNA/FBLN1	7
GO:0007599	hemostasis	7/49	355/16672	7.44381e-05	0.00432756	RAB27A/VCL/CSRP1/MYL9/F5/FLNA/FBLN1	7
GO:0034333	adherens junction assembly	4/49	79/16672	8.41387e-05	0.00467884	SORBS1/ACTN1/FERMT2/VCL	4
GO:0031032	actomyosin structure organization	5/49	155/16672	8.92655e-05	0.00475711	SORBS1/MYH11/TGFB3/CNN1/LMOD1	5
GO:0034446	substrate adhesion-dependent cell spreading	4/49	82/16672	9.73146e-05	0.00497861	FERMT2/FZD7/FLNA/FBLN1	4
GO:0030168	platelet activation	5/49	161/16672	0.000106781	0.00525279	VCL/CSRP1/MYL9/F5/FLNA	5
GO:0007044	cell-substrate junction assembly	4/49	85/16672	0.000111929	0.00530214	SORBS1/ACTN1/FERMT2/ITGA5	4
GO:0007229	integrin-mediated signaling pathway	4/49	88/16672	0.000128076	0.00585031	ADAMTS1/FERMT2/ITGA5/FLNA	4
GO:0045055	regulated exocytosis	6/49	274/16672	0.000144158	0.00635787	RAB27A/TGFB3/ACTN1/VCL/F5/FLNA	6
GO:0010810	regulation of cell-substrate adhesion	5/49	174/16672	0.00015373	0.00655401	CYR61/ITGA5/FZD7/FLNA/FBLN1	5
GO:0042698	ovulation cycle	4/49	104/16672	0.000243991	0.0100666	ADAMTS1/TGFB3/SERPINF1/EGR1	4
GO:0007178	transmembrane receptor protein serine/threonine kinase signaling pathway	6/49	307/16672	0.000266688	0.0106592	CYR61/JUN/TGFB3/CHRDL1/FERMT2/EGR1	6
GO:0048511	rhythmic process	6/49	310/16672	0.000280973	0.0108898	ADAMTS1/JUN/TGFB3/NFIL3/SERPINF1/EGR1	6
GO:0034332	adherens junction organization	4/49	118/16672	0.000395112	0.014606	SORBS1/ACTN1/FERMT2/VCL	4
GO:0002011	morphogenesis of an epithelial sheet	3/49	49/16672	0.000399695	0.014606	CYR61/ITGA5/FLNA	3
GO:0051764	actin crosslink formation	2/49	11/16672	0.000457617	0.0162581	ACTN1/FLNA	2
GO:0003007	heart morphogenesis	5/49	225/16672	0.000503543	0.0174063	CYR61/ADAMTS1/FHL2/JUN/SNAI2	5
GO:0050878	regulation of body fluid levels	7/49	495/16672	0.000568536	0.0191357	RAB27A/VCL/CSRP1/MYL9/F5/FLNA/FBLN1	7
GO:0043518	negative regulation of DNA damage response, signal transduction by p53 class mediator	2/49	13/16672	0.000646552	0.0212036	CD44/SNAI2	2
GO:0060347	heart trabecula formation	2/49	14/16672	0.000752896	0.0240738	ADAMTS1/FHL2	2
GO:0051271	negative regulation of cellular component movement	5/49	249/16672	0.00079641	0.0248441	ACTN1/SERPINF1/SPOCK3/VCL/FBLN1	5
GO:0006887	exocytosis	6/49	389/16672	0.000930059	0.0283225	RAB27A/TGFB3/ACTN1/VCL/F5/FLNA	6
GO:0006606	protein import into nucleus	5/49	267/16672	0.00108829	0.0296822	JUN/TGFB3/FZD7/FLNA/SNAI2	5
GO:0044744	protein targeting to nucleus	5/49	267/16672	0.00108829	0.0296822	JUN/TGFB3/FZD7/FLNA/SNAI2	5
GO:1902593	single-organism nuclear import	5/49	267/16672	0.00108829	0.0296822	JUN/TGFB3/FZD7/FLNA/SNAI2	5
GO:0007045	cell-substrate adherens junction assembly	3/49	69/16672	0.00109075	0.0296822	SORBS1/ACTN1/FERMT2	3
GO:0048041	focal adhesion assembly	3/49	69/16672	0.00109075	0.0296822	SORBS1/ACTN1/FERMT2	3
GO:0019216	regulation of lipid metabolic process	5/49	274/16672	0.00122094	0.0322318	CYR61/SORBS1/PDK4/EGR1/SNAI2	5
GO:0001525	angiogenesis	6/49	411/16672	0.00123484	0.0322318	CYR61/JUN/SERPINF1/ANPEP/ITGA5/JAM3	6
GO:0042306	regulation of protein import into nucleus	4/49	167/16672	0.00144851	0.0364429	TGFB3/FZD7/FLNA/SNAI2	4
GO:0051170	nuclear import	5/49	285/16672	0.00145316	0.0364429	JUN/TGFB3/FZD7/FLNA/SNAI2	5
GO:1904589	regulation of protein import	4/49	170/16672	0.00154644	0.0368159	TGFB3/FZD7/FLNA/SNAI2	4
GO:1904705	regulation of vascular smooth muscle cell proliferation	2/49	20/16672	0.00155438	0.0368159	TGFB3/CNN1	2
GO:1990874	vascular smooth muscle cell proliferation	2/49	20/16672	0.00155438	0.0368159	TGFB3/CNN1	2
GO:0007398	ectoderm development	2/49	21/16672	0.00171478	0.0398765	ETS2/FZD7	2
GO:0007184	SMAD protein import into nucleus	2/49	23/16672	0.00205818	0.0470073	JUN/TGFB3	2

## Sheet: LPD8
GO ID	Description	Gene Ratio	Background Ratio	P-value	P-adjust	Genes	Count
GO:0030198	extracellular matrix organization	8/63	330/16672	3.25088e-05	0.0218228	SPINT2/VCAM1/HPN/MMP2/ITGA5/CDH1/MFAP4/FBN1	8
GO:0043062	extracellular structure organization	8/63	331/16672	3.32158e-05	0.0218228	SPINT2/VCAM1/HPN/MMP2/ITGA5/CDH1/MFAP4/FBN1	8
