# Supplementary material for: A novel stratification framework for predicting outcome in patients with prostate cancer
Source: Br J Cancer. 2020 Mar 20;122(10):1467–76. doi: 10.1038/s41416-020-0799-5 (PMC7217762; doi:10.1038/s41416-020-0799-5)
Supplement: Supplementary file 4 — Data Set 3 [file 41416_2020_799_MOESM4_ESM.xlsx]

## Sheet: LPD2
Probe	Gene	Probe.Cluster	Direction
cg09111917	TGM4	TGM4---Cluster2	-
cg18293158	TGM4	TGM4---Cluster2	-
cg21616161	TGM4	TGM4---Cluster2	-
cg26264008	TGM4	TGM4---Cluster2	-
cg16023337	KRT13	KRT13---Cluster1	-
cg09221478	KRT13	KRT13---Cluster1	-
cg13350783	KRT13	KRT13---Cluster1	-
cg13430376	KRT13	KRT13---Cluster1	-

## Sheet: LPD3
Probe	Gene	Probe.Cluster	Direction
cg17274064	ERG	ERG---Cluster2	-
cg00693994	GUCY1A3	GUCY1A3---Cluster1	-
cg02210887	GUCY1A3	GUCY1A3---Cluster1	-
cg21176026	GUCY1A3	GUCY1A3---Cluster1	-
cg06032349	ERG	ERG---Cluster2	-
cg27471246	ERG	ERG---Cluster2	-

## Sheet: LPD5
Probe	Gene	Probe.Cluster	Direction
cg15474754	HPGD	HPGD---Cluster2	+
cg13181537	HPGD	HPGD---Cluster2	+
cg11775837	STXBP6	STXBP6---Cluster2	-
cg01601050	STXBP6	STXBP6---Cluster2	-
cg06948294	STXBP6	STXBP6---Cluster2	-
cg05527430	HPGD	HPGD---Cluster2	+
cg01084566	HPGD	HPGD---Cluster2	+
cg23696949	LAMC2	LAMC2---Cluster3	+
cg06211724	LAMC2	LAMC2---Cluster3	+
cg04218899	LAMC2	LAMC2---Cluster3	+
cg22346461	LAMC2	LAMC2---Cluster3	+
cg05929019	LAMC2	LAMC2---Cluster3	+
cg01949993	LAMC2	LAMC2---Cluster3	+
cg24146518	LAMC2	LAMC2---Cluster3	+
cg19536404	EHHADH	EHHADH---Cluster1	+
cg02738081	EHHADH	EHHADH---Cluster1	+
cg21685266	EHHADH	EHHADH---Cluster1	+
cg03414569	EHHADH	EHHADH---Cluster1	+
cg07884734	EHHADH	EHHADH---Cluster1	+
cg11806102	EHHADH	EHHADH---Cluster1	+
cg08095700	EHHADH	EHHADH---Cluster1	+
cg11935638	EHHADH	EHHADH---Cluster1	+
cg12559197	PDE8B	PDE8B---Cluster5	+
cg04492228	GATA3	GATA3---Cluster2	+
cg16267979	GATA3	GATA3---Cluster2	+
cg10089865	GATA3	GATA3---Cluster2	+
cg17124583	GATA3	GATA3---Cluster2	+
cg15267232	GATA3	GATA3---Cluster2	+
cg19883813	GATA3	GATA3---Cluster2	+
cg11430077	GATA3	GATA3---Cluster2	+
cg01255894	GATA3	GATA3---Cluster2	+
cg06339657	PDE8B	PDE8B---Cluster5	+
cg23942789	PDE8B	PDE8B---Cluster5	+
cg08043024	MON1B	MON1B---Cluster1	-
cg23603036	DHRS3	DHRS3---Cluster2	+
cg10173620	ABHD2	ABHD2---Cluster7	-
cg11694418	DHRS3	DHRS3---Cluster2	+
cg01083689	DHRS3	DHRS3---Cluster2	+
cg20390613	DHRS3	DHRS3---Cluster2	+
cg26937389	DHRS3	DHRS3---Cluster2	+
cg26887379	DHRS3	DHRS3---Cluster2	+
cg26917873	DHRS3	DHRS3---Cluster2	+
cg09549015	F3	F3---Cluster2	+
cg03460527	F3	F3---Cluster2	+
cg25893275	F3	F3---Cluster2	+
cg22203582	PDE8B	PDE8B---Cluster4	+
cg06025835	PDE8B	PDE8B---Cluster4	+
cg16461538	PDE8B	PDE8B---Cluster4	+
cg13554086	PDE8B	PDE8B---Cluster4	+
cg18089852	PDE8B	PDE8B---Cluster4	+
cg22015527	F3	F3---Cluster4	+
cg26352161	PTK7	PTK7---Cluster10	+
cg15026743	F3	F3---Cluster2	+
cg01185754	F3	F3---Cluster2	+
cg06881898	F3	F3---Cluster2	+
cg12599850	F3	F3---Cluster2	+
cg07387634	F3	F3---Cluster2	+
cg04864149	F3	F3---Cluster4	+
cg20728105	SCIN	SCIN---Cluster3	-
cg03604367	SCIN	SCIN---Cluster3	-
cg26566660	SCIN	SCIN---Cluster3	-
cg04205943	SCIN	SCIN---Cluster3	-
cg25156843	ABHD2	ABHD2---Cluster7	-
cg13460556	ABHD2	ABHD2---Cluster7	-
cg03865604	CAMKK2	CAMKK2---Cluster2	-
cg13839391	CAMKK2	CAMKK2---Cluster2	-
cg27269936	CAMKK2	CAMKK2---Cluster2	-
cg09627744	MON1B	MON1B---Cluster1	-
cg06596743	MON1B	MON1B---Cluster1	-
cg01459033	MON1B	MON1B---Cluster1	-
cg02458088	MON1B	MON1B---Cluster1	-
cg08491150	MON1B	MON1B---Cluster1	-
cg16942632	CAMKK2	CAMKK2---Cluster2	-
cg20239081	CAMKK2	CAMKK2---Cluster2	-
cg00632496	CAMKK2	CAMKK2---Cluster2	-
cg11540204	CYP2J2	CYP2J2---Cluster2	-
cg16267784	MIPEP	MIPEP---Cluster3	-
cg18308285	ALOX15B	ALOX15B---Cluster1	-
cg15799267	ALOX15B	ALOX15B---Cluster1	-
cg12343777	ALOX15B	ALOX15B---Cluster1	-
cg26926665	ALOX15B	ALOX15B---Cluster1	-
cg02216481	ALOX15B	ALOX15B---Cluster1	-
cg20203469	ACAD8	ACAD8---Cluster1	-
cg05949667	ACAD8	ACAD8---Cluster1	-
cg13667095	ACAD8	ACAD8---Cluster1	-
cg21759430	ACAD8	ACAD8---Cluster1	-
cg01692842	ACAD8	ACAD8---Cluster1	-
cg19037107	ACAD8	ACAD8---Cluster1	-
cg18043283	ACAD8	ACAD8---Cluster1	-
cg12255352	MIPEP	MIPEP---Cluster3	-
cg04668137	MIPEP	MIPEP---Cluster2	-
cg05606948	MIPEP	MIPEP---Cluster2	-
cg25909854	MIPEP	MIPEP---Cluster2	-
cg25905815	MIPEP	MIPEP---Cluster2	-
cg19015997	SCIN	SCIN---Cluster4	-
cg07551952	SCIN	SCIN---Cluster4	-
cg19383075	C1orf115	C1orf115---Cluster5	-
cg14710025	MIPEP	MIPEP---Cluster3	-

## Sheet: LPD7
Probe	Gene	Probe.Cluster	Direction
cg05985767	ANPEP	ANPEP---Cluster2	+
cg26222247	ANPEP	ANPEP---Cluster2	+
cg23161492	ANPEP	ANPEP---Cluster2	+
cg06963233	ANPEP	ANPEP---Cluster2	+
cg19405555	ANPEP	ANPEP---Cluster2	+
cg12382398	ANPEP	ANPEP---Cluster2	+
cg24530041	ANPEP	ANPEP---Cluster2	+
cg16914674	ANPEP	ANPEP---Cluster2	+
cg19465374	AZGP1	AZGP1---Cluster3	+
cg26429636	AZGP1	AZGP1---Cluster3	+
cg14142743	NFIL3	NFIL3---Cluster2	+
cg14290576	NFIL3	NFIL3---Cluster2	+
cg13555464	NFIL3	NFIL3---Cluster2	+
cg07084627	NFIL3	NFIL3---Cluster2	+
cg04521449	NFIL3	NFIL3---Cluster2	+
cg17894088	KHDRBS3	KHDRBS3---Cluster2	+
cg07295003	KHDRBS3	KHDRBS3---Cluster2	+
cg08769189	RAB27A	RAB27A---Cluster2	+
cg24687805	RAB27A	RAB27A---Cluster2	+
cg07707586	RAB27A	RAB27A---Cluster2	+
cg01028364	RAB27A	RAB27A---Cluster2	+
cg03050022	RAB27A	RAB27A---Cluster2	+
cg21076259	CD44	CD44---Cluster1	+
cg01766065	CD44	CD44---Cluster1	+
cg04125208	CD44	CD44---Cluster1	+
cg18652941	CD44	CD44---Cluster1	+
cg01663768	CD44	CD44---Cluster1	+
cg20143092	CD44	CD44---Cluster1	+
cg08530414	CD44	CD44---Cluster1	+
cg01879488	CD44	CD44---Cluster1	+
cg17640322	CD44	CD44---Cluster1	+
cg11145461	CSRP1	CSRP1---Cluster3	+
cg25018049	CSRP1	CSRP1---Cluster3	+
cg03460682	CYP27A1	CYP27A1---Cluster1	+
cg14553243	CYP27A1	CYP27A1---Cluster1	+
cg10147666	CYP27A1	CYP27A1---Cluster1	+
cg26175971	CYP27A1	CYP27A1---Cluster1	+
cg20601919	CYP27A1	CYP27A1---Cluster1	+
cg04337944	FBLN1	FBLN1---Cluster2	+
cg03345454	FZD7	FZD7---Cluster1	+
cg11613003	FZD7	FZD7---Cluster1	+
cg27638615	FZD7	FZD7---Cluster1	+
cg10634136	FZD7	FZD7---Cluster1	+
cg08674885	SNAI2	SNAI2---Cluster3	+
cg07072704	FBLN1	FBLN1---Cluster2	+
cg02697649	FZD7	FZD7---Cluster1	+
cg02057912	TGFB3	TGFB3---Cluster1	+
cg10782206	TGFB3	TGFB3---Cluster1	+
cg24696715	TGFB3	TGFB3---Cluster1	+

## Sheet: LPD8
Probe	Gene	Probe.Cluster	Direction
cg00203568	ARHGEF6	ARHGEF6---Cluster1	-
cg00250879	ARHGEF6	ARHGEF6---Cluster1	-
cg26790372	EPB41L3	EPB41L3---Cluster1	-
cg18543270	EPB41L3	EPB41L3---Cluster1	-
cg16622495	EPB41L3	EPB41L3---Cluster1	-
cg12967001	EPB41L3	EPB41L3---Cluster1	-
cg23847381	EPB41L3	EPB41L3---Cluster1	-
cg00027083	EPB41L3	EPB41L3---Cluster1	-
cg19579167	EPB41L3	EPB41L3---Cluster1	-
cg07352438	EPB41L3	EPB41L3---Cluster1	-
cg16304950	EPB41L3	EPB41L3---Cluster1	-
cg23564700	EPB41L3	EPB41L3---Cluster1	-
cg06550462	EPB41L3	EPB41L3---Cluster1	-
cg22335490	EPB41L3	EPB41L3---Cluster1	-
cg16924702	EPB41L3	EPB41L3---Cluster1	-
cg02926160	EPB41L3	EPB41L3---Cluster1	-
cg26055488	CANT1	CANT1---Cluster1	+
cg18186771	CANT1	CANT1---Cluster1	+
cg06191068	CANT1	CANT1---Cluster1	+
cg22687077	CANT1	CANT1---Cluster1	+
cg00902147	CANT1	CANT1---Cluster1	+
cg17129554	CANT1	CANT1---Cluster1	+
cg25052374	CANT1	CANT1---Cluster1	+
cg17838182	CANT1	CANT1---Cluster1	+
cg10976778	CANT1	CANT1---Cluster1	+
cg16337457	CANT1	CANT1---Cluster1	+
cg23225637	CANT1	CANT1---Cluster1	+
cg12056772	CANT1	CANT1---Cluster1	+
cg16325482	CANT1	CANT1---Cluster1	+
cg00233779	PMEPA1	PMEPA1---Cluster1	+
cg05355067	PMEPA1	PMEPA1---Cluster1	+
cg08243465	PMEPA1	PMEPA1---Cluster1	+
cg01117384	PMEPA1	PMEPA1---Cluster1	+
cg10100887	PMEPA1	PMEPA1---Cluster1	+
cg00177431	PMEPA1	PMEPA1---Cluster1	+
cg16178855	PMEPA1	PMEPA1---Cluster1	+
cg17978103	PMEPA1	PMEPA1---Cluster1	+
cg02092807	PMEPA1	PMEPA1---Cluster1	+
cg12473257	PMEPA1	PMEPA1---Cluster1	+
cg04055238	PMEPA1	PMEPA1---Cluster1	+
cg07543830	PMEPA1	PMEPA1---Cluster1	+
cg04628369	PMEPA1	PMEPA1---Cluster1	+
cg22469870	PMEPA1	PMEPA1---Cluster1	+
cg03861532	PMEPA1	PMEPA1---Cluster1	+
cg00238543	PMEPA1	PMEPA1---Cluster1	+
cg00706833	PMEPA1	PMEPA1---Cluster1	+
cg02468966	PMEPA1	PMEPA1---Cluster1	+
cg00626515	PMEPA1	PMEPA1---Cluster1	+
cg26912636	PMEPA1	PMEPA1---Cluster1	+
cg00138126	PMEPA1	PMEPA1---Cluster1	+
cg07143805	PMEPA1	PMEPA1---Cluster1	+
cg08567517	PMEPA1	PMEPA1---Cluster1	+
cg20208990	PMEPA1	PMEPA1---Cluster1	+
cg08088171	CANT1	CANT1---Cluster1	+
cg19110758	SPDEF	SPDEF---Cluster1	+
cg14080063	SPDEF	SPDEF---Cluster1	+
cg11346722	SPDEF	SPDEF---Cluster1	+
cg07940072	FOXA1	FOXA1---Cluster2	+
cg03772350	FOXA1	FOXA1---Cluster2	+
cg04932551	FOXA1	FOXA1---Cluster2	+
cg00955911	FOXA1	FOXA1---Cluster2	+
cg23664186	FOXA1	FOXA1---Cluster2	+
cg10988041	FOXA1	FOXA1---Cluster2	+
cg15653828	SPDEF	SPDEF---Cluster1	+
cg26467279	PMEPA1	PMEPA1---Cluster1	+
cg07705908	SPDEF	SPDEF---Cluster1	+
cg17240454	SPDEF	SPDEF---Cluster1	+
